# Supplementary material for: Biventricular Systolic Function and Myocardial Deformation in Liver Cirrhosis: A Systematic Review and Meta-Analysis of Speckle-Tracking Echocardiography and Cardiac Magnetic Resonance Feature Tracking Studies
Source: J Clin Med. 2026 Jul 1;15(13):5139. doi: 10.3390/jcm15135139 (PMC13363545; doi:10.3390/jcm15135139)
Supplement: Supplementary file 1 [file jcm-15-05139-s001.zip]

Archive with 3 entries (3 files):
- FIle S1.pdf
- File S2.pdf
- File S3.pdf
